# Supplementary material for: Characterization of Natural Bioactive Compounds from Greek Oregano Accessions Subjected to Advanced Extraction Techniques
Source: Plants (Basel). 2024 Nov 2;13(21):3087. doi: 10.3390/plants13213087 (PMC11548386; doi:10.3390/plants13213087)
Supplement: Supplementary file 1 [file plants-13-03087-s001.zip]

Archive with 1 entries (1 files):
- plants-3272439-supplementary.pdf
